# Supplementary material for: Schizophrenic Psychosis Symptoms in a Background of Mild-To-Moderate Carnitine Palmitoyltransferase II Deficiency: A Case Report
Source: Reports (MDPI). Author manuscript; Available in PMC 2026 Mar 16. (PMC12989197; doi:10.3390/reports3040031)
Supplement: Supplementary material [file NIHMS2149886-supplement-Supplementary_material.zip]

Archive with 3 entries (2 files):
- reports-934184 supplementary final/
- reports-934184 supplementary final/WICKRAMASEKARA-large_supp_tables_REVISION.xlsx
- reports-934184 supplementary final/WICKRAMASEKARA-SUPPLEMENT_REV_Clean-FINAL.pdf
